# Supplementary material for: Kinetic resolution of amino acids by phosphine oxide catalyzed enantioselective esterification
Source: Nat Commun. 2026 Apr 13;17:5157. doi: 10.1038/s41467-026-71469-x (PMC13250068; doi:10.1038/s41467-026-71469-x)
Supplement: Supplementary file 3 — Supplementary Data 1 [file 41467_2026_71469_MOESM3_ESM.xlsx]

## Sheet: Sheet1
ee of 3a (%)	ee of (R)-1a (%)
0	0
20	28
39	50
61	72
82	90
99	99
ee of (S)-2a (%)	ee of (R)-1a (%)
0	53
20	65
40	84
60	90
80	95
99	99
